# Supplementary material for: The YSQ-R: Predictive Validity and Comparison to the Short and Long Form Young Schema Questionnaire
Source: Int J Environ Res Public Health. 2023 Jan 18;20(3):1778. doi: 10.3390/ijerph20031778 (PMC9914719; doi:10.3390/ijerph20031778)
Supplement: Supplementary file 1 [file ijerph-20-01778-s001.zip]

Archive with 1 entries (1 files):
- ijerph-2099407-supplementary.pdf
